# Supplementary material for: Phenolic Composition Stability and Antioxidant Activity of Sour Cherry Liqueurs
Source: Molecules. 2018 Aug 27;23(9):2156. doi: 10.3390/molecules23092156 (PMC6225465; doi:10.3390/molecules23092156)
Supplement: Supplementary file 1 [file molecules-23-02156-s001.zip]

Archive with 5 entries (4 files):
- supplementary-proofed-pdf/
- supplementary-proofed-pdf/Supplement Figure  S1.pdf
- supplementary-proofed-pdf/Supplement Table S1.pdf
- supplementary-proofed-pdf/Supplement table S2.pdf
- supplementary-proofed-pdf/Supplement table S3.pdf
